# Supplementary material for: 2-Methyl­sulfanyl-4-(3-pyrid­yl)pyrimidine
Source: Acta Crystallogr Sect E Struct Rep Online. 2009 Sep 26;65(Pt 10):o2539. doi: 10.1107/S1600536809037945 (PMC2970255; doi:10.1107/S1600536809037945)
Supplement: Supplementary file 2 [file e-65-o2539-Isup2.hkl]

# 
# h,k,l, Fc-squared, Fo-squared, sigma(Fo-squared) and status flag 
# 
data_I
_shelx_title ' X in P2(1)/c' 
_shelx_refln_list_code          4 
_shelx_F_calc_maximum      142.08 
_exptl_crystal_F_000       424.00 
_reflns_d_resolution_high  0.8327 
 
loop_ 
 _symmetry_equiv_pos_as_xyz 
 'x, y, z' 
 '-x, y+1/2, -z+1/2' 
 '-x, -y, -z' 
 'x, -y-1/2, z-1/2' 
 
_cell_length_a     4.0010 
_cell_length_b    13.7130 
_cell_length_c    17.8770 
_cell_angle_alpha  90.000 
_cell_angle_beta   96.350 
_cell_angle_gamma  90.000 
 
_shelx_F_squared_multiplier     1.000 
 
loop_ 
 _refln_index_h 
 _refln_index_k 
 _refln_index_l 
 _refln_F_squared_calc 
 _refln_F_squared_meas 
 _refln_F_squared_sigma 
 _refln_observed_status 
   1   0   0      603.18      682.95      8.69 o 
   2   0   0      170.06      213.37      7.32 o 
   3   0   0       18.22       21.72      4.23 o 
   4   0   0        8.77       12.38      4.88 o 
   1   1   0      410.53      438.76      7.26 o 
   2   1   0      387.25      423.34     10.47 o 
   3   1   0      148.72      170.16      8.45 o 
   4   1   0        0.32        3.09      3.81 o 
   0   2   0      223.94      222.89      3.87 o 
   1   2   0    20185.56    18753.72    203.73 o 
   2   2   0      337.04      378.05     10.12 o 
   3   2   0        2.45        6.55      3.21 o 
   4   2   0       38.86       39.70      6.19 o 
   1   3   0     1733.18     1894.71     16.96 o 
   2   3   0     2294.74     2458.87     25.47 o 
   3   3   0      364.37      358.65     12.97 o 
   4   3   0       57.76       66.42      7.80 o 
   0   4   0      170.23      164.62      4.82 o 
   1   4   0      677.66      758.36     12.02 o 
   2   4   0     2324.79     2574.40     27.02 o 
   3   4   0      256.39      243.84     11.13 o 
   4   4   0        2.35        0.00      5.18 o 
   1   5   0     1023.18     1074.93     15.41 o 
   2   5   0     1455.93     1532.50     21.72 o 
   3   5   0      444.16      431.38     14.88 o 
   4   5   0       81.94       79.04      8.51 o 
   0   6   0     3635.00     3656.41     27.32 o 
   1   6   0      607.91      527.73     11.72 o 
   2   6   0      324.31      340.08     11.55 o 
   3   6   0      243.10      221.16     11.72 o 
   4   6   0       35.04       19.16      6.61 o 
   1   7   0      358.69      374.54     10.71 o 
   2   7   0        9.23        6.01      2.86 o 
   3   7   0      303.68      290.86     13.09 o 
   4   7   0       21.90       17.50      6.90 o 
   0   8   0      838.26      738.48     15.30 o 
   1   8   0     1752.31     1716.46     23.27 o 
   2   8   0      279.75      273.90     11.37 o 
   3   8   0        4.77        5.77      4.23 o 
   4   8   0      145.56      149.51     11.01 o 
   1   9   0      233.59      260.27     10.00 o 
   2   9   0       19.39       13.15      4.34 o 
   3   9   0       72.77       62.37      7.68 o 
   0  10   0      803.24      790.74     17.91 o 
   1  10   0      298.66      300.26     11.84 o 
   2  10   0      140.06      121.12      8.93 o 
   3  10   0        3.04        7.62      4.29 o 
   1  11   0       28.84       29.34      5.12 o 
   2  11   0      384.59      368.65     14.82 o 
   3  11   0       37.63       51.36      6.78 o 
   0  12   0       22.07       20.12      5.00 o 
   1  12   0       13.20        9.05      4.17 o 
   2  12   0       12.77       11.90      5.18 o 
   3  12   0        9.75        6.25      5.89 o 
   1  13   0       82.45       73.15      7.68 o 
   2  13   0      130.99      128.38     10.59 o 
   0  14   0       89.86      108.14      8.45 o 
   1  14   0       11.07       16.96      5.24 o 
   2  14   0       48.90       45.23      7.68 o 
   1  15   0       53.44       74.93      8.39 o 
   0  16   0       34.94       41.78      7.26 o 
   1  16   0      126.23      142.07     11.37 o 
  -4   1   1      145.39      141.17      9.88 o 
  -3   1   1      142.83      164.44      8.87 o 
  -2   1   1     1362.56     1459.89     18.93 o 
  -1   1   1      124.69      178.37      4.76 o 
   0   1   1        0.29        2.09      0.74 o 
   1   1   1     4624.28     4802.11     99.93 o 
   2   1   1        0.17        2.32      2.14 o 
   3   1   1      410.36      449.35     13.99 o 
   4   1   1      182.62      198.37     12.20 o 
  -4   2   1        9.22       14.52      4.34 o 
  -3   2   1       97.28      119.81      7.68 o 
  -2   2   1     1060.66     1141.17     17.38 o 
  -1   2   1      705.97      799.67     10.36 o 
   0   2   1      700.25      740.01     16.46 o 
   1   2   1     8143.97     8084.63    136.29 o 
   2   2   1      330.10      351.57     10.53 o 
   3   2   1      105.91      101.12      7.44 o 
   4   2   1       12.58       11.61      5.59 o 
  -4   3   1        6.17       13.21      4.88 o 
  -3   3   1      353.66      380.61     13.15 o 
  -2   3   1      693.98      754.73     14.58 o 
  -1   3   1     1955.56     2146.65     18.15 o 
   0   3   1     1672.76     1696.22    149.54 o 
   1   3   1     1445.40     1480.48     15.47 o 
   2   3   1       60.62       58.86      5.06 o 
   3   3   1        9.99       13.27      3.69 o 
   4   3   1       24.61       29.52      5.89 o 
  -4   4   1       28.72       32.44      5.95 o 
  -3   4   1      223.64      219.97     10.59 o 
  -2   4   1      113.92      137.36      6.96 o 
  -1   4   1        2.11       10.95      2.08 o 
   0   4   1     2822.15     2770.28     59.19 o 
   1   4   1       59.26       46.54      3.27 o 
   2   4   1     2257.75     2369.30     26.19 o 
   3   4   1      182.50      207.83      9.82 o 
   4   4   1       28.60       29.10      6.43 o 
  -4   5   1        2.66        1.67      5.18 o 
  -3   5   1      327.61      307.94     13.03 o 
  -2   5   1      116.23      149.33      7.38 o 
  -1   5   1       14.78        9.58      2.56 o 
   0   5   1       80.43       78.78      2.84 o 
   1   5   1      363.53      354.24      9.11 o 
   2   5   1      244.24      240.39      9.82 o 
   3   5   1      246.90      219.14     11.07 o 
   4   5   1        3.21       -1.67      4.88 o 
  -4   6   1       23.43       16.72      5.83 o 
  -3   6   1       40.05       38.21      5.18 o 
  -2   6   1       20.14       15.00      3.81 o 
  -1   6   1     1893.69     1966.37     22.08 o 
   0   6   1       25.93       12.88      1.78 o 
   1   6   1      661.64      600.82     12.97 o 
   2   6   1       13.38        7.14      3.33 o 
   3   6   1      402.36      381.03     14.70 o 
   4   6   1       24.89       13.45      6.25 o 
  -4   7   1      182.90      145.99     11.37 o 
  -3   7   1       82.81       93.92      7.86 o 
  -2   7   1       80.41       67.49      5.65 o 
  -1   7   1       12.65        5.89      2.86 o 
   0   7   1      728.53      710.25     32.41 o 
   1   7   1        0.18        0.00      2.20 o 
   2   7   1        1.92        1.37      3.09 o 
   3   7   1        1.86        0.89      4.23 o 
   4   7   1      190.36      159.62     11.90 o 
  -4   8   1        5.40        5.65      6.07 o 
  -3   8   1       60.71       53.51      6.78 o 
  -2   8   1        0.48       -0.36      2.80 o 
  -1   8   1        0.18       -2.32      2.56 o 
   0   8   1      365.34      370.95      7.76 o 
   1   8   1       72.56       61.96      5.59 o 
   2   8   1       47.91       39.52      5.65 o 
   3   8   1       12.06        5.83      4.29 o 
   4   8   1        2.13        0.65      4.46 o 
  -4   9   1        3.66       10.53      4.46 o 
  -3   9   1       73.39       73.32      7.68 o 
  -2   9   1      211.79      210.15     10.36 o 
  -1   9   1      237.80      229.85      9.88 o 
   0   9   1       39.70       39.14      2.95 o 
   1   9   1       13.17       12.56      4.05 o 
   2   9   1       30.46       31.78      5.30 o 
   3   9   1       35.93       38.15      6.25 o 
  -3  10   1        2.45        6.55      3.51 o 
  -2  10   1       29.64       20.41      5.54 o 
  -1  10   1      109.21      110.94      7.38 o 
   0  10   1       87.70       83.22      4.71 o 
   1  10   1        0.56       -2.20      3.27 o 
   2  10   1      169.70      166.35     10.36 o 
   3  10   1       32.32       36.31      5.54 o 
  -3  11   1        0.02        1.19      4.11 o 
  -2  11   1       57.71       67.31      7.02 o 
  -1  11   1      169.60      168.67      9.64 o 
   0  11   1        2.11        0.97      2.17 o 
   1  11   1        0.01       -0.83      3.87 o 
   2  11   1        6.62        2.38      3.87 o 
   3  11   1       31.48       28.21      6.90 o 
  -3  12   1        1.15        2.50      4.52 o 
  -2  12   1       58.77       46.48      6.78 o 
  -1  12   1       77.33       83.03      8.03 o 
   0  12   1      195.37      192.36      7.51 o 
   1  12   1      112.69      127.84      8.75 o 
   2  12   1       50.24       61.96      7.32 o 
   3  12   1      152.21      161.77     11.55 o 
  -2  13   1        8.90       10.12      4.94 o 
  -1  13   1       17.56       22.38      4.82 o 
   0  13   1       64.36       67.29      7.14 o 
   1  13   1       29.02       33.51      5.77 o 
   2  13   1        7.37        5.12      4.05 o 
  -2  14   1        0.55       10.36      4.17 o 
  -1  14   1       83.59       85.88      8.51 o 
   0  14   1       35.96       50.02      7.11 o 
   1  14   1       79.77       81.30      7.80 o 
   2  14   1       73.04       77.43      8.93 o 
  -1  15   1       11.94        8.99      5.42 o 
   0  15   1       32.88       27.31      4.97 o 
   1  15   1        8.72       16.25      5.24 o 
  -1  16   1        6.00        5.89      5.18 o 
   0  16   1        7.25        2.81      4.05 o 
   1  16   1       11.88       24.94      5.65 o 
  -4   0   2      438.59      439.89     16.96 o 
  -3   0   2      245.70      242.71     10.71 o 
  -2   0   2        0.74        3.57      1.96 o 
  -1   0   2     1185.72     1501.73     13.33 o 
   0   0   2     3617.74     3075.94     35.98 o 
   1   0   2     8372.49     8040.65    132.37 o 
   2   0   2      753.67      762.77     14.16 o 
   3   0   2       91.34       92.37      6.84 o 
   4   0   2        0.46       -2.08      3.93 o 
  -4   1   2        8.87        1.01      4.76 o 
  -3   1   2      248.69      300.74     11.13 o 
  -2   1   2      204.22      255.33      8.21 o 
  -1   1   2    14782.00    14852.34    176.29 o 
   0   1   2     1502.11     1302.38     31.10 o 
   1   1   2      440.47      488.10      8.27 o 
   2   1   2       49.76       60.23      4.23 o 
   3   1   2       15.12       12.56      3.93 o 
   4   1   2       13.35       12.20      4.29 o 
  -4   2   2       31.50       30.06      6.43 o 
  -3   2   2      327.69      349.78     12.14 o 
  -2   2   2       12.89       10.77      3.21 o 
  -1   2   2      215.62      234.91      5.95 o 
   0   2   2     4288.13     3943.98     52.04 o 
   1   2   2     1942.61     2054.75     17.32 o 
   2   2   2      612.90      638.79     13.33 o 
   3   2   2       32.18       31.96      5.06 o 
   4   2   2        0.46        5.36      3.87 o 
  -4   3   2       73.14       66.42      7.62 o 
  -3   3   2        6.61        1.13      3.33 o 
  -2   3   2     5477.37     5811.33     39.46 o 
  -1   3   2     3989.85     4113.26     25.65 o 
   0   3   2     1974.00     1977.65     55.11 o 
   1   3   2     1078.80     1144.03     14.05 o 
   2   3   2       59.03       53.09      4.76 o 
   3   3   2       41.62       43.63      5.48 o 
   4   3   2      121.42      121.35     10.65 o 
  -4   4   2        0.36       -3.75      4.76 o 
  -3   4   2       55.20       64.10      6.01 o 
  -2   4   2      254.98      289.61      9.76 o 
  -1   4   2      349.96      343.29      8.21 o 
   0   4   2       11.83       12.97      1.33 o 
   1   4   2       19.94       28.63      2.68 o 
   2   4   2       41.02       50.41      4.64 o 
   3   4   2        4.46        2.02      4.11 o 
   4   4   2        8.64       16.13      5.24 o 
  -4   5   2       22.64       25.59      5.42 o 
  -3   5   2      933.71      942.03     21.49 o 
  -2   5   2     1013.20      980.06     18.27 o 
  -1   5   2     1974.29     2048.03     20.89 o 
   0   5   2      841.06      864.94      8.92 o 
   1   5   2      191.70      214.56      7.38 o 
   2   5   2      631.76      637.30     15.30 o 
   3   5   2      220.66      224.44     11.25 o 
   4   5   2       67.88       80.82      8.63 o 
  -4   6   2        7.43       13.27      5.06 o 
  -3   6   2      162.53      151.65      9.52 o 
  -2   6   2      122.87      128.68      7.08 o 
  -1   6   2     1318.96     1482.98     18.81 o 
   0   6   2      196.36      183.92      4.55 o 
   1   6   2      891.13      877.22     15.41 o 
   2   6   2      241.03      228.84      9.46 o 
   3   6   2       18.52       12.26      5.12 o 
   4   6   2        0.90       -2.98      5.30 o 
  -4   7   2      145.06      150.58     12.20 o 
  -3   7   2       64.77       57.97      6.37 o 
  -2   7   2       89.80       84.81      6.90 o 
  -1   7   2       34.41       23.33      3.57 o 
   0   7   2      600.90      633.36      9.73 o 
   1   7   2        9.54        8.75      2.80 o 
   2   7   2      120.03      116.24      7.02 o 
   3   7   2      328.91      295.68     13.75 o 
   4   7   2       14.53        5.54      5.95 o 
  -4   8   2      135.17      142.90     11.61 o 
  -3   8   2        9.75       10.06      4.29 o 
  -2   8   2       30.67       31.84      4.76 o 
  -1   8   2       46.27       33.75      4.11 o 
   0   8   2     2540.18     2686.34     19.70 o 
   1   8   2      593.05      553.21     14.28 o 
   2   8   2      582.13      571.66     16.13 o 
   3   8   2        7.77        2.92      4.52 o 
   4   8   2        0.07        3.21      6.07 o 
  -4   9   2        1.56       -1.31      5.71 o 
  -3   9   2        0.08       -3.81      3.81 o 
  -2   9   2      147.22      121.00      8.63 o 
  -1   9   2       25.32       18.15      3.51 o 
   0   9   2       34.53       34.40      3.08 o 
   1   9   2        4.11        3.04      2.92 o 
   2   9   2       33.64       27.79      4.64 o 
   3   9   2       61.75       54.28      7.50 o 
  -3  10   2       56.43       52.73      6.55 o 
  -2  10   2       23.84       22.20      4.46 o 
  -1  10   2       55.27       47.20      5.54 o 
   0  10   2      191.48      205.68      6.54 o 
   1  10   2     1150.51     1096.95     22.32 o 
   2  10   2       16.96       24.46      4.52 o 
   3  10   2       39.81       43.39      6.07 o 
  -3  11   2       64.23       58.21      8.63 o 
  -2  11   2       56.30       45.65      7.08 o 
  -1  11   2      392.49      376.56     13.99 o 
   0  11   2      300.77      310.48      8.70 o 
   1  11   2       35.98       40.17      5.48 o 
   2  11   2      167.73      149.03      9.94 o 
   3  11   2       10.00       11.90      5.12 o 
  -3  12   2        0.92        0.60      5.12 o 
  -2  12   2        0.11        6.73      3.39 o 
  -1  12   2       52.12       56.24      6.55 o 
   0  12   2       33.78       31.48      5.18 o 
   1  12   2        8.81       12.38      3.45 o 
   2  12   2       44.04       38.39      6.07 o 
   3  12   2        0.72       -2.56      5.24 o 
  -2  13   2      103.05      110.40      9.23 o 
  -1  13   2      142.54      164.50     10.47 o 
   0  13   2      225.47      216.65      8.54 o 
   1  13   2        2.40       -2.02      4.17 o 
   2  13   2       35.57       34.88      5.83 o 
  -2  14   2        0.47        6.13      4.64 o 
  -1  14   2        1.38        9.88      3.81 o 
   0  14   2       21.65       22.55      4.00 o 
   1  14   2      116.78      135.58     10.30 o 
   2  14   2       15.91       26.66      5.54 o 
  -1  15   2       34.64       45.71      7.02 o 
   0  15   2        6.02        2.24      4.37 o 
   1  15   2        1.51       -1.19      4.11 o 
  -1  16   2       44.66       64.40      8.57 o 
   0  16   2       94.26       99.69     14.67 o 
  -4   1   3       91.51       95.52      8.63 o 
  -3   1   3       38.97       39.40      5.30 o 
  -2   1   3        2.76        2.08      2.20 o 
  -1   1   3      930.60     1037.14     11.90 o 
   0   1   3     4454.04     3902.06     91.83 o 
   1   1   3     1416.92     1440.24     14.70 o 
   2   1   3       40.05       45.71      3.81 o 
   3   1   3        0.02        3.39      3.04 o 
   4   1   3       25.24       31.84      5.71 o 
  -4   2   3        8.34        4.17      4.82 o 
  -3   2   3       94.09      102.07      7.26 o 
  -2   2   3       11.48       16.25      2.38 o 
  -1   2   3       50.41       47.73      3.09 o 
   0   2   3     1968.72     1920.40     68.03 o 
   1   2   3      101.44      107.90      4.34 o 
   2   2   3      687.44      703.07     14.34 o 
   3   2   3      226.75      269.43     11.13 o 
   4   2   3       19.54       11.96      5.89 o 
  -4   3   3        0.34        7.38      3.75 o 
  -3   3   3       41.16       40.47      5.59 o 
  -2   3   3       96.65       89.75      5.77 o 
  -1   3   3      157.63      148.26      5.36 o 
   0   3   3       98.56       80.89      3.09 o 
   1   3   3      146.77      159.74      5.65 o 
   2   3   3      155.53      188.19      7.98 o 
   3   3   3        7.22        6.73      3.99 o 
   4   3   3       16.53       19.94      5.89 o 
  -4   4   3       88.25       79.51      8.03 o 
  -3   4   3       23.15       27.20      4.40 o 
  -2   4   3       10.93       14.40      3.27 o 
  -1   4   3      420.85      462.03      9.64 o 
   0   4   3       14.84       15.65      1.49 o 
   1   4   3      120.77       98.20      5.00 o 
   2   4   3      904.86      907.69     17.44 o 
   3   4   3      295.34      294.01     11.96 o 
   4   4   3       94.57       90.11      9.94 o 
  -4   5   3       70.05       69.69      8.03 o 
  -3   5   3       13.14       16.25      4.05 o 
  -2   5   3      324.72      375.73     11.55 o 
  -1   5   3      362.43      378.88      9.64 o 
   0   5   3      377.17      389.26     14.91 o 
   1   5   3        6.79       10.71      1.85 o 
   2   5   3        1.19        3.33      2.44 o 
   3   5   3        1.82       -1.31      3.39 o 
   4   5   3       61.01       74.04      8.69 o 
  -4   6   3       23.02       37.56      5.95 o 
  -3   6   3       22.46       29.88      4.88 o 
  -2   6   3        9.74        6.25      3.09 o 
  -1   6   3       53.90       66.18      4.82 o 
   0   6   3       39.09       29.95      2.19 o 
   1   6   3      169.18      161.53      6.90 o 
   2   6   3      135.13      119.51      7.38 o 
   3   6   3      280.30      262.94     12.68 o 
   4   6   3       82.50       77.73      8.39 o 
  -4   7   3       17.10       15.00      6.07 o 
  -3   7   3       31.84       32.97      5.95 o 
  -2   7   3      253.99      262.35     10.77 o 
  -1   7   3        5.58       -2.62      2.62 o 
   0   7   3      746.13      761.56     10.83 o 
   1   7   3      177.47      180.34      8.03 o 
   2   7   3       34.42       40.29      4.52 o 
   3   7   3      121.65      118.85      9.40 o 
   4   7   3      144.26      117.07     10.77 o 
  -4   8   3        6.58        7.56      4.88 o 
  -3   8   3      112.00      106.06      8.81 o 
  -2   8   3       15.70       17.02      3.45 o 
  -1   8   3       66.94       70.53      5.18 o 
   0   8   3        1.18       -0.08      1.67 o 
   1   8   3        6.79        7.98      2.74 o 
   2   8   3        6.68        0.00      3.75 o 
   3   8   3       32.54       25.95      5.42 o 
   4   8   3        2.25       12.38      4.82 o 
  -4   9   3        0.02       10.53      4.46 o 
  -3   9   3       65.63       63.92      6.96 o 
  -2   9   3      240.64      225.15     11.19 o 
  -1   9   3      263.78      266.28     10.83 o 
   0   9   3        1.25        1.02      1.54 o 
   1   9   3      323.28      309.25     12.02 o 
   2   9   3      400.95      403.82     14.64 o 
   3   9   3       94.56       97.61      8.99 o 
  -3  10   3       31.41       41.48      5.77 o 
  -2  10   3       56.75       43.51      6.13 o 
  -1  10   3        0.33        0.36      2.80 o 
   0  10   3       13.43        9.59      3.69 o 
   1  10   3       34.67       38.03      5.42 o 
   2  10   3        3.17       10.83      3.51 o 
   3  10   3       72.75       67.79      8.21 o 
  -3  11   3        8.86       13.45      4.46 o 
  -2  11   3       40.60       36.84      5.48 o 
  -1  11   3       68.47       54.28      6.67 o 
   0  11   3       29.31       27.63      3.64 o 
   1  11   3      166.10      175.99     10.00 o 
   2  11   3        2.32        4.40      4.40 o 
   3  11   3       14.49       37.38      5.18 o 
  -3  12   3        6.13       13.75      4.52 o 
  -2  12   3       59.99       48.45      6.55 o 
  -1  12   3      101.98       81.54      7.98 o 
   0  12   3       17.86       25.08      3.72 o 
   1  12   3        4.37        0.95      3.09 o 
   2  12   3      199.31      191.05     11.13 o 
   3  12   3       83.85       88.86      9.70 o 
  -2  13   3        2.81       10.77      4.40 o 
  -1  13   3        0.58        3.51      3.09 o 
   0  13   3      127.36      119.89      6.38 o 
   1  13   3       42.44       38.80      5.83 o 
   2  13   3       45.90       30.12      6.90 o 
  -2  14   3        0.50       -1.25      4.94 o 
  -1  14   3       28.30       19.94      6.49 o 
   0  14   3       29.60       31.66      4.42 o 
   1  14   3      116.17      109.75      9.76 o 
   2  14   3       10.78       17.56      4.29 o 
  -1  15   3        1.15        0.00      4.70 o 
   0  15   3       20.85       19.40      4.06 o 
   1  15   3       28.73       37.32      6.55 o 
   0  16   3        5.16       -1.88      3.73 o 
  -4   0   4      233.41      245.57     13.45 o 
  -3   0   4      378.34      409.12     13.27 o 
  -2   0   4        8.54       15.77      2.86 o 
  -1   0   4        4.69        7.68      1.67 o 
   0   0   4     2249.68     2172.80    148.64 o 
   1   0   4       91.87       85.35      4.05 o 
   2   0   4      546.91      575.47     13.21 o 
   3   0   4      169.87      162.66      9.28 o 
   4   0   4       41.92       43.92      7.26 o 
  -4   1   4        4.68        6.73      4.58 o 
  -3   1   4       77.05       90.05      6.43 o 
  -2   1   4      132.05      131.12      6.43 o 
  -1   1   4        0.42        1.67      1.49 o 
   0   1   4      430.90      420.35      4.73 o 
   1   1   4      160.86      197.30      5.95 o 
   2   1   4       25.95       19.82      3.69 o 
   3   1   4      117.84      119.69      8.51 o 
   4   1   4       22.42       19.82      5.42 o 
  -4   2   4       35.39       38.63      6.07 o 
  -3   2   4      216.16      238.19     10.12 o 
  -2   2   4      193.80      195.93      7.44 o 
  -1   2   4      960.59      998.51     12.62 o 
   0   2   4        7.42        8.21      1.15 o 
   1   2   4      692.48      656.53     11.07 o 
   2   2   4      181.64      179.62      7.80 o 
   3   2   4      113.64      116.71      7.68 o 
   4   2   4        1.35        1.13      5.18 o 
  -4   3   4        2.84       -1.07      4.46 o 
  -3   3   4      441.69      474.47     14.58 o 
  -2   3   4      303.82      333.12     10.12 o 
  -1   3   4      850.95      844.01     12.56 o 
   0   3   4     1234.28     1308.41      9.66 o 
   1   3   4      433.77      479.29      9.88 o 
   2   3   4        8.02       13.15      3.21 o 
   3   3   4        6.57        5.71      3.21 o 
   4   3   4       60.91       58.86      8.57 o 
  -4   4   4        5.25        4.88      4.52 o 
  -3   4   4       14.29       14.52      4.64 o 
  -2   4   4        7.86        1.37      2.92 o 
  -1   4   4      245.41      250.62      7.44 o 
   0   4   4      573.82      597.06      7.20 o 
   1   4   4        1.30       -0.18      1.55 o 
   2   4   4       19.52       16.55      3.39 o 
   3   4   4        3.89        0.83      4.05 o 
   4   4   4       27.12       15.06      6.84 o 
  -4   5   4       11.97       12.32      4.70 o 
  -3   5   4        0.96        6.55      2.98 o 
  -2   5   4     1091.97     1119.87     19.82 o 
  -1   5   4     1118.79     1149.39     16.72 o 
   0   5   4      834.00      819.31     20.12 o 
   1   5   4       57.35       69.40      4.40 o 
   2   5   4       15.89       12.26      3.39 o 
   3   5   4       25.85       19.22      5.48 o 
   4   5   4        0.04       -2.38      5.12 o 
  -4   6   4       52.28       48.80      7.14 o 
  -3   6   4      148.71      175.28      9.76 o 
  -2   6   4       48.45       42.61      4.82 o 
  -1   6   4        8.36       10.18      2.62 o 
   0   6   4      261.94      251.82      5.74 o 
   1   6   4        2.35        7.14      2.20 o 
   2   6   4      136.65      121.53      7.20 o 
   3   6   4      329.47      332.28     14.58 o 
   4   6   4       39.43       42.38      7.14 o 
  -4   7   4       18.13       22.97      5.77 o 
  -3   7   4       21.06       16.43      5.24 o 
  -2   7   4        9.12        1.37      2.86 o 
  -1   7   4      832.48      837.10     16.61 o 
   0   7   4       68.05       71.13      7.41 o 
   1   7   4       19.01       24.10      3.39 o 
   2   7   4       26.59       31.31      4.64 o 
   3   7   4        0.78       -1.43      3.45 o 
   4   7   4        3.03       12.14      5.42 o 
  -4   8   4       16.76       15.18      5.77 o 
  -3   8   4       92.42       79.45      7.80 o 
  -2   8   4      142.87      149.39      8.57 o 
  -1   8   4        0.33        1.25      2.08 o 
   0   8   4      280.56      270.31      7.04 o 
   1   8   4      296.11      265.62     10.36 o 
   2   8   4      638.17      579.22     16.96 o 
   3   8   4       26.00       22.97      4.94 o 
  -3   9   4        9.64        6.19      4.70 o 
  -2   9   4        0.00       -2.86      3.57 o 
  -1   9   4      148.50      175.28      8.87 o 
   0   9   4        7.87        3.19      2.27 o 
   1   9   4       67.43       65.77      5.71 o 
   2   9   4        2.91        5.95      3.69 o 
   3   9   4        5.05        7.56      3.81 o 
  -3  10   4        0.20        8.81      2.92 o 
  -2  10   4       35.06       33.81      5.54 o 
  -1  10   4       10.36       17.14      4.11 o 
   0  10   4       52.37       48.56      3.72 o 
   1  10   4     1235.33     1169.21     23.63 o 
   2  10   4       40.69       39.76      6.55 o 
   3  10   4       21.54       24.16      5.83 o 
  -3  11   4       15.71        8.81      5.83 o 
  -2  11   4       40.30       39.70      6.37 o 
  -1  11   4      256.02      260.33     12.44 o 
   0  11   4      429.17      466.39     15.98 o 
   1  11   4        0.95        0.00      3.63 o 
   2  11   4        0.11        1.49      3.33 o 
   3  11   4        1.60        4.88      3.81 o 
  -3  12   4       12.64        8.21      5.83 o 
  -2  12   4       44.40       47.38      6.43 o 
  -1  12   4        2.26       -4.94      4.94 o 
   0  12   4      186.81      181.39      7.70 o 
   1  12   4       69.51       63.44      7.08 o 
   2  12   4       51.89       51.07      7.14 o 
   3  12   4        4.29        3.27      4.76 o 
  -2  13   4      107.35      120.64     10.00 o 
  -1  13   4      159.48      165.58     10.83 o 
   0  13   4       82.55      100.64      6.14 o 
   1  13   4        8.93        9.34      4.76 o 
   2  13   4        1.06       -1.79      4.46 o 
  -2  14   4        0.21       -0.60      3.99 o 
  -1  14   4      243.97      230.21     13.39 o 
   0  14   4      133.78      130.78      7.32 o 
   1  14   4       19.57       25.00      6.13 o 
   2  14   4       18.45       23.57      6.07 o 
  -1  15   4       27.48       30.59      6.07 o 
   0  15   4       12.80        7.49      3.43 o 
   1  15   4       32.36       39.10      6.37 o 
   0  16   4        1.38       -3.55      3.55 o 
  -4   1   5        0.12       -4.17      4.17 o 
  -3   1   5       12.89        7.80      3.57 o 
  -2   1   5      162.23      160.58      6.84 o 
  -1   1   5      643.67      680.10     10.71 o 
   0   1   5      335.68      312.39      9.91 o 
   1   1   5      102.05       96.30      4.52 o 
   2   1   5      533.13      563.56     13.75 o 
   3   1   5       11.95       19.46      3.69 o 
   4   1   5       14.79       27.14      5.36 o 
  -4   2   5        0.61        1.07      3.75 o 
  -3   2   5       19.60       16.96      4.46 o 
  -2   2   5      567.95      605.05     13.15 o 
  -1   2   5      108.16      127.37      5.12 o 
   0   2   5       44.38       52.64      2.12 o 
   1   2   5      219.81      209.50      6.84 o 
   2   2   5       43.01       48.92      4.70 o 
   3   2   5       83.77       73.15      7.92 o 
   4   2   5       62.48       70.17      8.09 o 
  -4   3   5        0.97        0.00      3.93 o 
  -3   3   5       26.62       28.98      4.58 o 
  -2   3   5       34.63       37.73      4.11 o 
  -1   3   5       19.69       21.43      2.74 o 
   0   3   5      207.32      205.65      4.17 o 
   1   3   5     1310.68     1343.77     17.02 o 
   2   3   5       68.03       67.31      5.83 o 
   3   3   5        3.23        2.50      3.99 o 
   4   3   5        2.26        8.69      4.58 o 
  -4   4   5       22.46       29.16      6.31 o 
  -3   4   5       86.36       90.82      7.14 o 
  -2   4   5       76.24       80.53      5.59 o 
  -1   4   5      374.69      361.56      9.23 o 
   0   4   5      860.68      876.82      9.26 o 
   1   4   5       50.64       70.05      4.64 o 
   2   4   5      243.61      222.06      9.64 o 
   3   4   5       70.19       80.29      6.78 o 
   4   4   5      228.65      236.94     14.11 o 
  -4   5   5        3.39        1.13      4.23 o 
  -3   5   5        0.32       -3.69      3.69 o 
  -2   5   5       12.67       11.55      3.57 o 
  -1   5   5       38.90       38.63      3.69 o 
   0   5   5       23.35       39.15      2.48 o 
   1   5   5       45.06       45.47      3.93 o 
   2   5   5        9.13       11.19      3.21 o 
   3   5   5       18.20       10.36      5.54 o 
   4   5   5       25.80       21.90      7.14 o 
  -4   6   5       90.90       78.56      8.51 o 
  -3   6   5       48.97       48.27      6.55 o 
  -2   6   5       13.25       14.05      2.80 o 
  -1   6   5        4.60       -3.21      3.21 o 
   0   6   5      521.91      580.12      8.84 o 
   1   6   5      443.78      449.83     12.14 o 
   2   6   5       34.88       24.22      4.34 o 
   3   6   5      544.08      569.69     18.27 o 
   4   6   5        0.63       13.81      3.69 o 
  -4   7   5       11.66       15.83      6.19 o 
  -3   7   5       56.34       51.84      6.19 o 
  -2   7   5       80.64       71.78      5.95 o 
  -1   7   5        1.42        2.86      1.67 o 
   0   7   5      396.47      388.71      8.26 o 
   1   7   5      380.84      355.91     11.72 o 
   2   7   5        3.25        2.26      3.33 o 
   3   7   5       25.02       26.31      5.65 o 
   4   7   5        1.16       -4.58      6.73 o 
  -4   8   5        1.74        6.37      4.05 o 
  -3   8   5       40.19       42.20      6.07 o 
  -2   8   5        9.60       18.03      3.63 o 
  -1   8   5       55.81       61.12      5.06 o 
   0   8   5        2.85        1.64      1.85 o 
   1   8   5      114.26      108.62      7.02 o 
   2   8   5      819.68      799.85     20.12 o 
   3   8   5       10.97       11.55      4.88 o 
  -3   9   5       71.40       60.59      7.50 o 
  -2   9   5       36.70       26.66      5.54 o 
  -1   9   5      148.71      129.57      8.15 o 
   0   9   5      214.30      225.03      6.96 o 
   1   9   5      143.43      123.68      8.27 o 
   2   9   5      255.17      273.48     12.14 o 
   3   9   5        0.01        3.87      3.39 o 
  -3  10   5       14.27       23.39      5.12 o 
  -2  10   5       50.62       43.45      5.42 o 
  -1  10   5       39.79       36.25      5.83 o 
   0  10   5       92.38       90.05      4.80 o 
   1  10   5      298.95      286.45     12.74 o 
   2  10   5      125.89      124.33      9.23 o 
   3  10   5       13.01        5.30      5.30 o 
  -3  11   5       34.56       36.31      6.55 o 
  -2  11   5       55.96       58.03      6.55 o 
  -1  11   5      158.14      162.66      9.28 o 
   0  11   5       20.43       22.94      6.81 o 
   1  11   5      122.73      113.86      8.81 o 
   2  11   5       40.97       39.52      6.25 o 
   3  11   5        5.47        8.75      4.94 o 
  -3  12   5        2.64        3.15      4.88 o 
  -2  12   5       23.49       26.19      5.42 o 
  -1  12   5       88.60       82.91      7.44 o 
   0  12   5      350.45      337.74     21.75 o 
   1  12   5       85.74       95.88      8.27 o 
   2  12   5      128.06      126.06     10.42 o 
  -2  13   5       14.71       17.38      5.83 o 
  -1  13   5        2.48       -2.08      3.87 o 
   0  13   5       91.36       83.19      5.67 o 
   1  13   5        0.74       -1.61      3.99 o 
   2  13   5       18.37       18.63      5.54 o 
  -2  14   5        0.94       -6.25      6.25 o 
  -1  14   5      136.87      146.77     10.06 o 
   0  14   5       29.36       33.15      3.86 o 
   1  14   5       27.89       33.03      6.43 o 
   2  14   5       42.16       53.21      7.92 o 
  -1  15   5        2.50       12.44      4.11 o 
   0  15   5        7.18       11.65      6.96 o 
   1  15   5        9.56        6.96      5.77 o 
   0  16   5       13.22       14.85      6.61 o 
  -4   0   6      131.11      106.65      9.46 o 
  -3   0   6      118.24      108.80      7.86 o 
  -2   0   6      143.78      132.31      6.43 o 
  -1   0   6       41.70       42.44      3.04 o 
   0   0   6      200.43      188.37      3.89 o 
   1   0   6      468.70      452.21     10.00 o 
   2   0   6     2160.69     2286.28     27.85 o 
   3   0   6       88.36       72.49      7.44 o 
   4   0   6       64.88       79.93      8.15 o 
  -4   1   6        0.57       -3.15      4.11 o 
  -3   1   6      112.76      120.82      7.26 o 
  -2   1   6       12.98       16.72      3.39 o 
  -1   1   6      206.46      268.60      7.26 o 
   0   1   6     1699.34     1731.78     11.72 o 
   1   1   6       14.47        1.37      3.87 o 
   2   1   6        2.88        2.02      2.26 o 
   3   1   6        0.08        0.83      3.33 o 
   4   1   6        0.08        1.19      4.82 o 
  -4   2   6       85.27       92.13      8.57 o 
  -3   2   6       69.92       71.36      6.73 o 
  -2   2   6       33.37       27.38      3.99 o 
  -1   2   6      255.87      265.21      7.44 o 
   0   2   6      328.99      306.28      5.22 o 
   1   2   6      893.72      918.40     14.88 o 
   2   2   6       15.50       23.69      3.69 o 
   3   2   6      266.13      273.60     12.20 o 
   4   2   6        7.26        1.19      5.24 o 
  -4   3   6        1.11       -2.74      4.29 o 
  -3   3   6      128.33      129.39      8.45 o 
  -2   3   6      190.38      191.70      7.86 o 
  -1   3   6      208.34      235.57      7.44 o 
   0   3   6      367.82      328.52      5.72 o 
   1   3   6     1568.32     1623.85     19.64 o 
   2   3   6        2.95        3.09      2.62 o 
   3   3   6        1.34       -0.89      3.93 o 
   4   3   6       26.44       15.47      7.02 o 
  -4   4   6        4.39        2.80      4.05 o 
  -3   4   6       17.78       14.76      4.58 o 
  -2   4   6       80.38       83.62      6.13 o 
  -1   4   6       24.72       26.07      3.09 o 
   0   4   6      871.04      991.59     10.35 o 
   1   4   6      174.51      202.30      7.80 o 
   2   4   6       15.90       20.53      3.21 o 
   3   4   6        0.25        2.68      3.09 o 
   4   4   6       39.65       41.36      7.92 o 
  -4   5   6        3.13        1.13      4.94 o 
  -3   5   6        4.61        5.95      3.51 o 
  -2   5   6      370.19      364.72     11.78 o 
  -1   5   6      850.53      804.43     15.06 o 
   0   5   6      263.40      263.79      6.25 o 
   1   5   6       55.64       40.65      4.05 o 
   2   5   6      402.10      404.89     13.33 o 
   3   5   6      109.33       97.01      8.93 o 
   4   5   6       10.19       10.00      6.07 o 
  -4   6   6       29.30       23.15      6.07 o 
  -3   6   6        4.01       -3.15      4.11 o 
  -2   6   6       25.86       30.41      4.70 o 
  -1   6   6      472.86      493.45     12.50 o 
   0   6   6      170.60      196.49      6.25 o 
   1   6   6       65.28       57.14      4.46 o 
   2   6   6      107.54       91.30      7.14 o 
   3   6   6       13.97       18.99      4.40 o 
   4   6   6        9.66       12.86      5.06 o 
  -4   7   6        0.09       -5.12      5.12 o 
  -3   7   6        1.06       -4.34      4.34 o 
  -2   7   6       77.45       69.58      6.37 o 
  -1   7   6      410.11      403.82     12.26 o 
   0   7   6       14.15       10.06      2.06 o 
   1   7   6       44.92       35.95      4.40 o 
   2   7   6      206.09      183.19     10.12 o 
   3   7   6      166.35      157.90     10.53 o 
  -4   8   6       14.64       14.82      6.25 o 
  -3   8   6      104.37      109.99      8.57 o 
  -2   8   6      229.59      238.42     10.89 o 
  -1   8   6        0.02        1.01      2.08 o 
   0   8   6       49.58       34.90      3.14 o 
   1   8   6      241.76      216.22      9.82 o 
   2   8   6        1.27        4.23      3.39 o 
   3   8   6       86.19       86.18      8.21 o 
  -3   9   6        7.06        3.69      4.34 o 
  -2   9   6        4.67        4.70      3.87 o 
  -1   9   6       83.44       82.25      6.67 o 
   0   9   6      144.45      150.43      5.93 o 
   1   9   6      605.99      524.94     15.89 o 
   2   9   6        8.22       14.05      4.76 o 
   3   9   6        2.43        6.25      4.17 o 
  -3  10   6      110.44      119.33      9.28 o 
  -2  10   6       33.74       28.69      5.83 o 
  -1  10   6       29.06       21.66      4.70 o 
   0  10   6       52.13       45.63      4.58 o 
   1  10   6        0.31       -2.50      4.17 o 
   2  10   6      104.80      107.55      8.45 o 
   3  10   6        4.37       -4.23      4.88 o 
  -3  11   6        0.87       -1.79      4.82 o 
  -2  11   6       81.60       95.82      8.33 o 
  -1  11   6       31.95       28.27      4.94 o 
   0  11   6      768.57      764.76     14.14 o 
   1  11   6       24.25       16.84      5.12 o 
   2  11   6        8.49        3.15      4.29 o 
   3  11   6       16.46       16.01      5.24 o 
  -3  12   6        6.25        2.56      4.64 o 
  -2  12   6        2.46        4.88      3.63 o 
  -1  12   6       11.19       11.13      4.58 o 
   0  12   6        1.53       -0.18      2.83 o 
   1  12   6        3.93        5.48      3.99 o 
   2  12   6        0.52        2.86      4.58 o 
  -2  13   6        0.08        5.30      3.39 o 
  -1  13   6      391.98      418.10     17.08 o 
   0  13   6       36.99       41.06      4.21 o 
   1  13   6       12.33        8.69      4.94 o 
   2  13   6        0.09       -1.85      4.40 o 
  -2  14   6       14.03       16.55      6.49 o 
  -1  14   6        2.37       -2.32      5.00 o 
   0  14   6        4.02        8.85      2.80 o 
   1  14   6        1.10        0.00      3.81 o 
  -1  15   6        0.71        2.50      4.29 o 
   0  15   6        3.41        9.99     11.70 o 
   1  15   6        8.84        6.43      5.42 o 
  -4   1   7       44.63       41.54      6.84 o 
  -3   1   7        0.39        1.96      3.45 o 
  -2   1   7      727.90      787.70     15.77 o 
  -1   1   7     1783.63     1862.52     20.00 o 
   0   1   7      550.27      510.92     12.14 o 
   1   1   7       38.00       31.72      3.33 o 
   2   1   7      321.22      335.20     11.78 o 
   3   1   7      102.28      107.61      8.39 o 
   4   1   7        9.44       13.81      5.06 o 
  -4   2   7       54.52       49.64      7.80 o 
  -3   2   7       71.29       71.18      6.13 o 
  -2   2   7      754.86      773.72     16.01 o 
  -1   2   7        9.12        6.19      1.96 o 
   0   2   7     2286.27     2425.07     15.63 o 
   1   2   7      616.63      715.93     13.69 o 
   2   2   7       50.43       51.36      4.82 o 
   3   2   7      177.41      190.39     10.65 o 
   4   2   7        6.39       16.31      5.42 o 
  -4   3   7        3.43       11.67      4.40 o 
  -3   3   7        2.41        3.27      3.33 o 
  -2   3   7        7.04        5.30      2.38 o 
  -1   3   7      241.43      274.49      8.33 o 
   0   3   7      172.46      177.89     12.05 o 
   1   3   7      500.79      574.57     12.74 o 
   2   3   7       19.65       18.81      3.63 o 
   3   3   7        7.07        9.11      3.93 o 
   4   3   7        0.17        3.09      5.77 o 
  -4   4   7       63.65       57.85      8.33 o 
  -3   4   7      551.94      545.35     17.14 o 
  -2   4   7      126.41      113.97      6.84 o 
  -1   4   7        1.60        2.38      1.96 o 
   0   4   7      668.20      739.69      9.59 o 
   1   4   7     1223.84     1256.28     18.99 o 
   2   4   7       22.18       22.38      3.15 o 
   3   4   7       40.73       35.06      5.89 o 
   4   4   7      126.07      120.22     10.71 o 
  -4   5   7       17.60       12.86      5.83 o 
  -3   5   7        0.00        5.24      3.21 o 
  -2   5   7      183.34      194.62      9.11 o 
  -1   5   7      363.55      350.20     10.59 o 
   0   5   7      239.44      313.00      6.73 o 
   1   5   7       53.24       65.65      5.00 o 
   2   5   7       62.43       57.97      6.01 o 
   3   5   7       79.32       92.97      7.68 o 
   4   5   7        0.02       10.30      4.88 o 
  -4   6   7       89.73       81.48      9.40 o 
  -3   6   7      125.61      109.63      8.69 o 
  -2   6   7       19.13       18.63      3.93 o 
  -1   6   7      616.33      657.84     15.00 o 
   0   6   7        0.47        0.52      1.24 o 
   1   6   7       68.64       61.72      4.94 o 
   2   6   7      353.83      346.92     13.03 o 
   3   6   7       25.28       36.84      5.71 o 
  -4   7   7        0.13        0.60      4.40 o 
  -3   7   7        0.06       -3.45      3.45 o 
  -2   7   7      256.01      241.22     10.95 o 
  -1   7   7      225.99      168.61      8.39 o 
   0   7   7      165.02      159.88      5.60 o 
   1   7   7      127.93      114.87      7.08 o 
   2   7   7      163.91      175.28      9.58 o 
   3   7   7       11.13       20.06      5.24 o 
  -4   8   7        0.06       -0.65      4.17 o 
  -3   8   7        6.37        8.69      4.82 o 
  -2   8   7      286.96      283.60     11.72 o 
  -1   8   7        8.57        4.82      3.09 o 
   0   8   7        2.34        4.93      1.83 o 
   1   8   7        0.19        1.43      2.62 o 
   2   8   7       23.75       24.52      5.06 o 
   3   8   7      139.96      123.91      9.82 o 
  -3   9   7       60.81       46.07      6.67 o 
  -2   9   7        8.11       10.53      3.57 o 
  -1   9   7      240.62      253.07     10.89 o 
   0   9   7      536.48      512.24     10.71 o 
   1   9   7      497.54      501.55     15.89 o 
   2   9   7       57.30       63.03      7.02 o 
   3   9   7       19.57       11.13      5.59 o 
  -3  10   7        1.45        0.00      4.46 o 
  -2  10   7        3.01        4.76      4.29 o 
  -1  10   7        0.05       -1.25      3.15 o 
   0  10   7        5.79       12.78      2.67 o 
   1  10   7       15.18       21.96      4.05 o 
   2  10   7        6.13        7.08      3.57 o 
   3  10   7       11.59       11.78      5.06 o 
  -3  11   7       22.75       25.77      5.00 o 
  -2  11   7       49.11       43.15      6.01 o 
  -1  11   7        4.78        5.48      4.46 o 
   0  11   7      474.72      492.51     11.57 o 
   1  11   7      250.65      244.55     12.56 o 
   2  11   7       19.25       25.53      5.12 o 
   3  11   7        7.71        7.26      5.06 o 
  -3  12   7       30.71       29.46      6.73 o 
  -2  12   7      115.34      128.91     10.06 o 
  -1  12   7       24.34       29.88      5.48 o 
   0  12   7       16.14       16.61      3.09 o 
   1  12   7       17.73       22.02      5.06 o 
   2  12   7       72.83       54.46      8.03 o 
  -2  13   7       29.49       18.63      6.61 o 
  -1  13   7       85.68       73.92      7.86 o 
   0  13   7        2.46        0.40      3.17 o 
   1  13   7        6.92        4.46      4.58 o 
   2  13   7       27.47       34.04      6.19 o 
  -2  14   7       48.98       49.99      7.26 o 
  -1  14   7       30.38       43.86      6.73 o 
   0  14   7       20.41       10.04      4.24 o 
   1  14   7       42.29       47.32      6.78 o 
  -1  15   7        9.79        5.18      6.55 o 
   0  15   7       43.01       61.91      6.90 o 
   1  15   7       33.01       43.45      6.84 o 
  -4   0   8       19.38       28.03      5.48 o 
  -3   0   8      380.86      397.81     14.05 o 
  -2   0   8       82.14      119.81      6.49 o 
  -1   0   8     5378.05     5529.88     36.60 o 
   0   0   8      177.53      178.48      4.56 o 
   1   0   8      210.57      203.19      7.98 o 
   2   0   8      211.80      201.40      9.28 o 
   3   0   8       60.60       53.51      5.89 o 
   4   0   8       25.89       24.10      5.77 o 
  -4   1   8        6.25       11.01      4.34 o 
  -3   1   8       19.15       23.09      4.40 o 
  -2   1   8      111.38      119.57      6.73 o 
  -1   1   8       44.65       45.17      3.99 o 
   0   1   8      309.83      332.03      6.14 o 
   1   1   8     1131.44     1149.68     17.44 o 
   2   1   8      101.70      118.85      7.02 o 
   3   1   8       14.67       17.44      4.29 o 
   4   1   8        7.00       10.53      5.65 o 
  -4   2   8      123.73      148.20     11.01 o 
  -3   2   8        2.78        3.27      3.51 o 
  -2   2   8     1031.40     1086.89     19.46 o 
  -1   2   8       15.02       14.82      3.15 o 
   0   2   8      978.36     1083.54     11.24 o 
   1   2   8       26.77       22.14      3.21 o 
   2   2   8      145.42      116.65      7.62 o 
   3   2   8       40.02       47.91      6.01 o 
   4   2   8        6.48       12.50      6.19 o 
  -4   3   8        1.56       -1.67      5.30 o 
  -3   3   8       10.36       13.03      4.05 o 
  -2   3   8        9.87       17.74      2.92 o 
  -1   3   8      279.09      266.69      8.63 o 
   0   3   8     2571.24     2681.65     42.17 o 
   1   3   8      543.91      439.53     12.08 o 
   2   3   8      115.95      113.20      7.08 o 
   3   3   8       12.33       19.94      4.05 o 
   4   3   8       22.68       15.83      6.07 o 
  -4   4   8       32.34       27.79      6.67 o 
  -3   4   8      187.40      202.00     11.61 o 
  -2   4   8       18.85       15.36      3.45 o 
  -1   4   8        0.02       -1.31      2.08 o 
   0   4   8      415.02      423.76      7.82 o 
   1   4   8      268.51      282.05      9.76 o 
   2   4   8        3.83        4.76      3.45 o 
   3   4   8        3.61        8.75      3.75 o 
   4   4   8       10.07        7.14      5.42 o 
  -4   5   8        0.13        6.55      3.81 o 
  -3   5   8        0.45       -0.89      3.45 o 
  -2   5   8       68.42       79.28      6.25 o 
  -1   5   8     1467.14     1396.32     20.71 o 
   0   5   8      345.41      277.94      6.65 o 
   1   5   8      187.98      167.24      8.27 o 
   2   5   8      404.82      388.17     14.11 o 
   3   5   8       71.14       80.11      7.98 o 
  -4   6   8        1.66        5.54      3.81 o 
  -3   6   8       86.44       90.17      8.33 o 
  -2   6   8        9.87       11.01      3.81 o 
  -1   6   8      542.82      526.25     13.69 o 
   0   6   8       35.92       31.41      2.84 o 
   1   6   8       47.82       37.44      4.76 o 
   2   6   8      280.92      253.66     11.43 o 
   3   6   8        7.90        4.70      3.99 o 
  -4   7   8       35.24       31.90      6.90 o 
  -3   7   8        0.24       -3.99      4.34 o 
  -2   7   8      418.47      435.54     14.64 o 
  -1   7   8       73.95       77.97      6.31 o 
   0   7   8       62.17       58.33      3.64 o 
   1   7   8       46.08       45.41      5.18 o 
   2   7   8       95.85       84.51      7.62 o 
   3   7   8       14.84       12.62      5.54 o 
  -3   8   8      142.35      136.23     10.47 o 
  -2   8   8      419.84      428.52     15.24 o 
  -1   8   8        0.14        0.36      3.09 o 
   0   8   8      321.12      329.13      9.61 o 
   1   8   8       14.53       17.08      3.51 o 
   2   8   8        3.20        1.37      3.81 o 
   3   8   8       67.66       66.12      7.98 o 
  -3   9   8       12.67       11.13      5.12 o 
  -2   9   8        9.73        4.11      4.40 o 
  -1   9   8        2.35       -1.96      3.39 o 
   0   9   8      379.52      374.31      9.55 o 
   1   9   8       59.12       55.71      6.43 o 
   2   9   8       61.85       55.23      7.08 o 
   3   9   8        6.54        6.67      5.30 o 
  -3  10   8       71.04       83.68      8.99 o 
  -2  10   8       41.15       43.09      5.30 o 
  -1  10   8      194.24      185.45     10.12 o 
   0  10   8       70.99       78.90      7.95 o 
   1  10   8       27.90       31.84      5.36 o 
   2  10   8        0.54       -0.54      3.81 o 
   3  10   8       20.93       23.69      5.71 o 
  -3  11   8        2.04        0.00      4.58 o 
  -2  11   8       49.85       40.65      6.31 o 
  -1  11   8       46.46       48.51      5.77 o 
   0  11   8        0.41        1.98      5.24 o 
   1  11   8      502.92      551.42     18.45 o 
   2  11   8       22.39       17.97      6.37 o 
  -2  12   8        9.50        7.44      4.46 o 
  -1  12   8        1.95        6.19      3.75 o 
   0  12   8        0.15        1.58      2.30 o 
   1  12   8        0.81        3.69      3.69 o 
   2  12   8        4.29        4.82      5.18 o 
  -2  13   8       59.14       58.39      8.87 o 
  -1  13   8        4.06        8.93      4.46 o 
   0  13   8       75.28       76.62      5.89 o 
   1  13   8       42.38       37.44      7.02 o 
   2  13   8      144.13      147.78     12.20 o 
  -1  14   8       25.87       23.69      6.55 o 
   0  14   8        3.98       -2.65      5.06 o 
   1  14   8        4.09       -3.75      5.30 o 
  -1  15   8       31.83       28.33      7.26 o 
   0  15   8       10.61       16.05      3.47 o 
  -4   1   9       70.69       74.10      8.39 o 
  -3   1   9       75.21       78.86      6.84 o 
  -2   1   9       32.44       38.86      5.00 o 
  -1   1   9     1224.51     1279.31     18.87 o 
   0   1   9      354.30      347.16      6.78 o 
   1   1   9      613.36      562.31     13.69 o 
   2   1   9      332.27      300.56     12.02 o 
   3   1   9       47.33       45.23      6.19 o 
   4   1   9        0.97        0.65      4.52 o 
  -4   2   9      157.48      150.22     11.84 o 
  -3   2   9      213.09      232.95     11.07 o 
  -2   2   9      379.19      392.16     12.44 o 
  -1   2   9        7.73        8.33      2.44 o 
   0   2   9      129.84      127.57     13.33 o 
   1   2   9       71.16       69.93      5.00 o 
   2   2   9        9.13        9.46      3.45 o 
   3   2   9      139.36      150.93     10.06 o 
   4   2   9        8.02       11.01      5.24 o 
  -4   3   9      103.63       94.04      9.34 o 
  -3   3   9        0.33       -3.81      3.81 o 
  -2   3   9       29.19       35.29      4.76 o 
  -1   3   9      136.14      167.06      7.56 o 
   0   3   9     1531.17     1710.59     15.23 o 
   1   3   9       83.89       72.43      5.54 o 
   2   3   9        4.26        3.75      2.56 o 
   3   3   9       14.02        1.49      5.36 o 
   4   3   9        0.22        2.62      4.76 o 
  -4   4   9        9.05        7.68      5.48 o 
  -3   4   9     1016.47     1042.32     23.93 o 
  -2   4   9      320.93      307.05     11.13 o 
  -1   4   9      428.28      419.12     11.84 o 
   0   4   9       30.83       25.26      4.73 o 
   1   4   9      255.56      244.14     10.12 o 
   2   4   9      105.30      104.87      7.68 o 
   3   4   9       44.73       46.36      6.25 o 
  -4   5   9       27.70       20.71      5.71 o 
  -3   5   9        3.62       -4.70      4.70 o 
  -2   5   9      138.10      121.59      8.27 o 
  -1   5   9       48.25       51.54      4.64 o 
   0   5   9      156.76      171.36      5.53 o 
   1   5   9       23.56       41.54      4.52 o 
   2   5   9       45.24       40.83      6.19 o 
   3   5   9       18.34       13.69      5.18 o 
  -4   6   9       31.28       27.08      7.26 o 
  -3   6   9        7.08        8.27      4.11 o 
  -2   6   9     1181.05     1189.74     23.69 o 
  -1   6   9       89.91       88.56      6.25 o 
   0   6   9      470.95      492.58     10.24 o 
   1   6   9      174.57      169.03      8.93 o 
   2   6   9       20.03       23.87      4.94 o 
   3   6   9       12.95       11.49      5.89 o 
  -4   7   9       67.76       62.61      9.28 o 
  -3   7   9        5.84        6.13      3.75 o 
  -2   7   9        0.42        4.52      3.45 o 
  -1   7   9      142.07      108.14      7.62 o 
   0   7   9      267.56      253.39      7.36 o 
   1   7   9      379.87      336.21     12.86 o 
   2   7   9        5.22        4.52      3.93 o 
   3   7   9       60.75       63.80      7.86 o 
  -3   8   9        1.10        2.14      3.87 o 
  -2   8   9       19.12       13.15      5.30 o 
  -1   8   9     1156.22     1115.76     22.62 o 
   0   8   9      166.86      178.20      6.44 o 
   1   8   9        7.71        4.40      3.51 o 
   2   8   9       37.60       29.64      5.77 o 
   3   8   9        0.13        2.38      4.05 o 
  -3   9   9       96.67      102.61      8.75 o 
  -2   9   9        3.57       -1.43      3.33 o 
  -1   9   9      209.35      197.89     10.77 o 
   0   9   9      395.62      387.14     10.16 o 
   1   9   9      119.69      131.23      8.39 o 
   2   9   9      160.83      147.84     10.42 o 
   3   9   9        2.75        6.90      4.58 o 
  -3  10   9       21.10       33.21      6.13 o 
  -2  10   9       29.55       34.94      5.59 o 
  -1  10   9      248.63      238.13     11.96 o 
   0  10   9      123.90      129.69     11.96 o 
   1  10   9      134.99      153.32      9.64 o 
   2  10   9       17.45       16.90      5.00 o 
  -3  11   9       58.00       56.48      7.98 o 
  -2  11   9        1.19        0.54      4.05 o 
  -1  11   9      104.91       96.24      8.63 o 
   0  11   9       47.85       50.81      6.93 o 
   1  11   9      122.24      128.44      9.46 o 
   2  11   9       26.70       37.26      7.50 o 
  -2  12   9      127.32      152.36     11.07 o 
  -1  12   9      225.80      248.90     13.03 o 
   0  12   9      150.61      160.15      7.70 o 
   1  12   9      206.05      202.30     12.08 o 
   2  12   9       32.77       36.19      7.56 o 
  -2  13   9        0.71        1.90      5.00 o 
  -1  13   9       14.47       19.58      4.82 o 
   0  13   9        5.75        1.92      3.21 o 
   1  13   9       12.33       14.88      5.48 o 
  -1  14   9       98.19      121.12     11.07 o 
   0  14   9        9.80       16.87      3.09 o 
   1  14   9       10.15       16.07      5.95 o 
  -4   0  10       34.41       22.62      5.77 o 
  -3   0  10      196.48      201.35     10.71 o 
  -2   0  10      291.84      276.46     10.65 o 
  -1   0  10     1400.68     1408.70     20.77 o 
   0   0  10     1033.83     1070.74     12.44 o 
   1   0  10      485.27      443.82     12.86 o 
   2   0  10       18.73       17.50      4.23 o 
   3   0  10        8.62       18.63      4.82 o 
  -4   1  10       79.87       77.37      8.45 o 
  -3   1  10       13.68       17.56      4.29 o 
  -2   1  10      291.31      324.43     11.55 o 
  -1   1  10        3.03       -0.83      2.74 o 
   0   1  10      222.78      227.57      6.04 o 
   1   1  10       51.23       45.29      4.52 o 
   2   1  10       33.28       27.85      5.24 o 
   3   1  10       25.35       35.41      5.65 o 
  -4   2  10        0.10        8.21      4.40 o 
  -3   2  10        0.39        1.37      3.51 o 
  -2   2  10      375.29      363.83     12.32 o 
  -1   2  10      503.60      484.70     12.68 o 
   0   2  10      633.54      649.27      9.91 o 
   1   2  10      118.72      121.06      7.14 o 
   2   2  10       50.42       48.45      5.83 o 
   3   2  10       12.54       13.81      5.06 o 
  -4   3  10       11.25       12.56      5.36 o 
  -3   3  10      352.45      356.68     14.88 o 
  -2   3  10      160.68      154.09      8.81 o 
  -1   3  10       65.39       86.06      5.65 o 
   0   3  10      225.97      221.76      6.23 o 
   1   3  10      756.89      715.21     16.49 o 
   2   3  10      198.27      184.50      9.82 o 
   3   3  10      100.33       83.74      9.17 o 
  -4   4  10       36.29       41.42      6.73 o 
  -3   4  10       30.76       25.29      5.71 o 
  -2   4  10        0.97        4.76      2.56 o 
  -1   4  10        1.98        1.49      2.86 o 
   0   4  10        3.65        2.05      1.94 o 
   1   4  10       92.92      108.62      6.90 o 
   2   4  10       20.17       16.43      5.00 o 
   3   4  10        3.84        2.68      4.29 o 
  -4   5  10      106.16      106.30     10.65 o 
  -3   5  10        3.65       -1.96      4.52 o 
  -2   5  10      240.78      254.73     10.83 o 
  -1   5  10       33.06       36.78      4.52 o 
   0   5  10      101.00       84.67      4.25 o 
   1   5  10      353.15      311.69     11.43 o 
   2   5  10      377.78      384.30     14.64 o 
   3   5  10      169.83      172.00     10.71 o 
  -4   6  10        3.03        3.87      5.24 o 
  -3   6  10       76.83       58.62      8.51 o 
  -2   6  10      674.77      686.11     18.33 o 
  -1   6  10      349.83      341.51     12.38 o 
   0   6  10       30.30       23.81      2.84 o 
   1   6  10      207.40      192.54     10.12 o 
   2   6  10       11.11        6.31      4.58 o 
   3   6  10        1.55        3.39      4.40 o 
  -3   7  10       47.12       56.60      7.20 o 
  -2   7  10       35.39       29.22      6.25 o 
  -1   7  10       46.09       40.11      5.30 o 
   0   7  10        0.97        1.42      1.83 o 
   1   7  10       42.81       47.32      5.54 o 
   2   7  10      186.49      188.01     11.07 o 
   3   7  10       14.87       19.58      5.36 o 
  -3   8  10       84.34       95.70      8.57 o 
  -2   8  10        0.34        6.84      2.62 o 
  -1   8  10      843.70      807.58     20.18 o 
   0   8  10      377.79      382.46      9.59 o 
   1   8  10      189.25      179.56     10.18 o 
   2   8  10       19.20       19.58      4.52 o 
   3   8  10       30.37       27.26      6.31 o 
  -3   9  10        5.32        8.21      4.82 o 
  -2   9  10        1.65        0.48      3.81 o 
  -1   9  10       76.32       73.74      7.32 o 
   0   9  10       81.82       85.84     10.56 o 
   1   9  10        2.34        3.21      4.05 o 
   2   9  10       23.86       19.70      5.71 o 
   3   9  10        0.60        8.45      4.29 o 
  -3  10  10       10.63        9.94      5.83 o 
  -2  10  10       45.18       43.03      7.02 o 
  -1  10  10        3.25        4.23      4.23 o 
   0  10  10      821.74      795.64     15.02 o 
   1  10  10       48.41       48.09      5.54 o 
   2  10  10        4.95        5.65      4.11 o 
  -3  11  10       20.90       20.41      6.90 o 
  -2  11  10        8.72        2.80      4.76 o 
  -1  11  10        0.05       -1.55      3.81 o 
   0  11  10       15.78       15.52      5.98 o 
   1  11  10      237.19      245.15     13.45 o 
   2  11  10       70.40       81.66      9.17 o 
  -2  12  10        9.89        4.82      6.19 o 
  -1  12  10       49.46       48.45      7.80 o 
   0  12  10       41.97       49.19      7.53 o 
   1  12  10       33.01       23.99      6.43 o 
   2  12  10        6.56       20.65      4.29 o 
  -2  13  10       25.70       34.40      6.31 o 
  -1  13  10        0.06       -1.79      4.23 o 
   0  13  10       10.12       15.18      3.56 o 
   1  13  10       13.54        8.03      6.07 o 
  -1  14  10       44.74       63.74      8.09 o 
   0  14  10       36.32       37.13      5.18 o 
  -4   1  11       98.73       87.01      9.11 o 
  -3   1  11       64.11       76.36      6.84 o 
  -2   1  11       28.37       23.99      4.46 o 
  -1   1  11       30.68       35.00      3.87 o 
   0   1  11       25.70       24.68      2.44 o 
   1   1  11      294.55      276.16     10.71 o 
   2   1  11      124.64      133.20      9.17 o 
   3   1  11        7.71       11.19      5.12 o 
  -4   2  11       12.15       21.78      5.71 o 
  -3   2  11       12.08       16.78      4.82 o 
  -2   2  11      278.08      285.44     11.19 o 
  -1   2  11      289.62      241.82      9.46 o 
   0   2  11      124.77      112.82      4.80 o 
   1   2  11       23.30       25.12      4.17 o 
   2   2  11       26.80       28.98      4.29 o 
   3   2  11        4.16        1.61      5.00 o 
  -4   3  11      120.09      139.51     11.67 o 
  -3   3  11       37.28       36.13      5.30 o 
  -2   3  11        5.46        1.13      3.33 o 
  -1   3  11       31.06       41.72      4.58 o 
   0   3  11       21.31       25.59      3.93 o 
   1   3  11        5.52       11.61      2.74 o 
   2   3  11       25.31       27.97      5.00 o 
   3   3  11       18.43       26.25      6.13 o 
  -4   4  11        6.50        2.50      5.24 o 
  -3   4  11      190.41      185.99     11.13 o 
  -2   4  11      195.16      169.33      9.34 o 
  -1   4  11      661.08      602.96     15.41 o 
   0   4  11      249.48      231.51     16.28 o 
   1   4  11       60.05       56.12      5.24 o 
   2   4  11       20.27       12.68      4.11 o 
   3   4  11        0.20        3.93      4.17 o 
  -4   5  11      111.90      108.08     10.47 o 
  -3   5  11       86.78       86.83      8.15 o 
  -2   5  11       17.24        8.09      4.88 o 
  -1   5  11       28.65       27.79      3.81 o 
   0   5  11        9.01       12.96      3.51 o 
   1   5  11       23.06       10.06      4.52 o 
   2   5  11       34.22       30.00      5.24 o 
   3   5  11        8.28       14.94      5.54 o 
  -3   6  11       42.41       49.34      6.90 o 
  -2   6  11      345.00      317.16     13.51 o 
  -1   6  11      134.69      116.00      7.74 o 
   0   6  11      115.47      127.69      5.36 o 
   1   6  11       49.78       54.87      5.89 o 
   2   6  11        0.99        0.00      4.23 o 
   3   6  11        7.79        2.38      5.00 o 
  -3   7  11      368.78      389.06     16.43 o 
  -2   7  11       90.14       82.49      7.44 o 
  -1   7  11       22.62       23.69      4.82 o 
   0   7  11        5.55       12.30      3.27 o 
   1   7  11       90.22       87.31      7.26 o 
   2   7  11        6.52        1.49      5.24 o 
   3   7  11       35.09       28.45      7.38 o 
  -3   8  11        7.53        6.31      4.64 o 
  -2   8  11       16.49       13.39      3.81 o 
  -1   8  11       13.64       22.02      3.99 o 
   0   8  11        0.21       -1.26      2.38 o 
   1   8  11        3.82       -2.26      3.51 o 
   2   8  11        4.43       10.53      4.34 o 
   3   8  11       10.16       -1.31      5.18 o 
  -3   9  11       49.44       30.35      7.80 o 
  -2   9  11      289.73      288.89     13.75 o 
  -1   9  11      269.67      262.71     12.08 o 
   0   9  11       36.56       35.49      5.80 o 
   1   9  11        1.05        3.33      3.75 o 
   2   9  11       41.92       47.38      6.96 o 
  -3  10  11       12.64       14.11      6.19 o 
  -2  10  11       53.98       62.14      7.44 o 
  -1  10  11       27.69       38.33      5.24 o 
   0  10  11       27.20       26.75      4.23 o 
   1  10  11        4.06       10.30      4.05 o 
   2  10  11       20.76       21.31      5.77 o 
  -2  11  11        4.42        9.34      4.88 o 
  -1  11  11       15.87       12.20      4.82 o 
   0  11  11      183.99      171.30      8.55 o 
   1  11  11        1.48        0.54      4.52 o 
   2  11  11        6.46       13.87      5.30 o 
  -2  12  11       70.84       63.68      7.68 o 
  -1  12  11      143.49      150.93     11.90 o 
   0  12  11        5.03        9.41      3.18 o 
   1  12  11       18.48       17.86      5.48 o 
  -1  13  11        0.09       -4.94      4.94 o 
   0  13  11       18.21       23.37      4.82 o 
   1  13  11       77.53       78.62      9.23 o 
   0  14  11       67.20       70.43      6.46 o 
  -4   0  12       38.56       42.67      7.50 o 
  -3   0  12        5.96        6.25      4.76 o 
  -2   0  12        5.64        4.58      2.62 o 
  -1   0  12      340.24      295.26     10.77 o 
   0   0  12     1051.46     1045.62     32.91 o 
   1   0  12      318.97      303.36     11.90 o 
   2   0  12      480.20      460.66     16.19 o 
   3   0  12        0.02       -1.13      4.23 o 
  -4   1  12       37.21       24.82      6.90 o 
  -3   1  12       28.23       26.01      4.40 o 
  -2   1  12       13.05       16.43      3.75 o 
  -1   1  12        7.84        9.11      3.27 o 
   0   1  12      109.45       93.37      4.60 o 
   1   1  12       79.94       82.37      6.55 o 
   2   1  12      429.42      436.08     15.36 o 
   3   1  12        7.80       15.12      5.06 o 
  -4   2  12       18.71       10.00      6.61 o 
  -3   2  12       24.33       26.37      5.48 o 
  -2   2  12       20.85       24.46      4.11 o 
  -1   2  12      161.20      142.90      8.21 o 
   0   2  12      312.01      298.41      7.55 o 
   1   2  12      601.10      595.52     16.01 o 
   2   2  12       19.15       15.06      4.94 o 
   3   2  12       28.86       26.54      6.90 o 
  -4   3  12       29.07       29.82      7.44 o 
  -3   3  12      213.28      226.16     12.32 o 
  -2   3  12      127.30      123.44      8.51 o 
  -1   3  12      198.35      192.42      9.40 o 
   0   3  12      394.26      378.19     16.61 o 
   1   3  12       34.44       36.96      5.54 o 
   2   3  12      131.70      128.85      9.40 o 
   3   3  12      289.52      321.03     15.24 o 
  -4   4  12       14.15       12.32      5.30 o 
  -3   4  12        2.22       -0.54      5.00 o 
  -2   4  12       13.78        7.80      4.40 o 
  -1   4  12       11.34       18.15      3.45 o 
   0   4  12       29.83       31.30      4.46 o 
   1   4  12        3.62        3.45      3.21 o 
   2   4  12        9.00        9.76      4.17 o 
   3   4  12       35.82       24.04      7.14 o 
  -3   5  12      105.32      112.72      9.70 o 
  -2   5  12      384.85      367.75     14.16 o 
  -1   5  12      401.81      373.17     13.39 o 
   0   5  12        5.99        6.40      2.56 o 
   1   5  12       31.18       28.09      4.34 o 
   2   5  12      120.37      110.40      8.87 o 
   3   5  12       77.91       82.01      8.69 o 
  -3   6  12       36.63       36.66      5.71 o 
  -2   6  12        4.45        2.26      4.40 o 
  -1   6  12      105.83       98.38      7.44 o 
   0   6  12      240.28      228.58      7.64 o 
   1   6  12       74.73       73.44      6.78 o 
   2   6  12      176.96      157.24     10.36 o 
   3   6  12        0.73       -2.50      4.88 o 
  -3   7  12       17.10       15.41      5.48 o 
  -2   7  12      201.18      206.34     11.13 o 
  -1   7  12      121.06      116.83      8.21 o 
   0   7  12        9.52       11.17      2.71 o 
   1   7  12       44.88       37.97      5.48 o 
   2   7  12       20.16       21.60      5.30 o 
   3   7  12       12.22        8.39      5.71 o 
  -3   8  12        0.21       -1.19      4.52 o 
  -2   8  12       28.13       30.65      5.77 o 
  -1   8  12      284.98      298.89     13.33 o 
   0   8  12      292.59      317.69     21.84 o 
   1   8  12      484.85      445.07     16.37 o 
   2   8  12       21.81       28.81      5.00 o 
  -3   9  12        7.03        8.15      4.88 o 
  -2   9  12       90.46       86.42      8.39 o 
  -1   9  12        2.41        9.11      3.33 o 
   0   9  12        0.01       -2.92      2.92 o 
   1   9  12       12.85       14.70      4.76 o 
   2   9  12        0.78        2.32      3.69 o 
  -2  10  12       34.20       31.25      5.59 o 
  -1  10  12        0.46        0.00      3.81 o 
   0  10  12      449.35      444.14     18.12 o 
   1  10  12       61.15       84.93      8.51 o 
   2  10  12       11.41        4.34      5.89 o 
  -2  11  12       39.83       46.66      7.98 o 
  -1  11  12      185.04      193.85     11.78 o 
   0  11  12       14.04       13.58      3.27 o 
   1  11  12       36.43       37.08      6.43 o 
   2  11  12       43.49       64.93      8.57 o 
  -2  12  12        0.00        4.52      4.82 o 
  -1  12  12       43.56       31.54      7.26 o 
   0  12  12       23.77       29.63      5.30 o 
   1  12  12       15.60       13.63      4.94 o 
  -1  13  12       58.36       63.98      7.98 o 
   0  13  12       12.76       16.74      6.34 o 
  -4   1  13       25.67       17.38      7.14 o 
  -3   1  13       96.33      109.39      8.39 o 
  -2   1  13      170.62      148.91      9.11 o 
  -1   1  13        0.12       -2.14      3.04 o 
   0   1  13       62.07       65.70      5.68 o 
   1   1  13       24.40       16.13      5.00 o 
   2   1  13       23.70       18.21      6.01 o 
   3   1  13       15.85       23.57      6.43 o 
  -4   2  13        4.31        8.45      4.82 o 
  -3   2  13        1.94        0.54      4.40 o 
  -2   2  13       10.46       10.36      3.81 o 
  -1   2  13       20.83       14.76      3.93 o 
   0   2  13      530.71      501.84     15.59 o 
   1   2  13       61.16       60.47      6.01 o 
   2   2  13        7.96       15.12      4.40 o 
   3   2  13      114.27      116.65     10.06 o 
  -4   3  13       35.91       34.82      6.96 o 
  -3   3  13       21.48       18.27      5.42 o 
  -2   3  13        3.78       -4.52      4.52 o 
  -1   3  13        0.63        1.85      2.02 o 
   0   3  13       35.43       33.18      4.14 o 
   1   3  13        5.07        5.59      3.45 o 
   2   3  13       36.10       50.65      6.84 o 
   3   3  13       25.65       22.97      6.31 o 
  -3   4  13       33.66       35.23      5.42 o 
  -2   4  13        1.99        1.31      3.33 o 
  -1   4  13      433.94      435.36     14.34 o 
   0   4  13       12.49       14.26      2.67 o 
   1   4  13      123.73      114.99      7.98 o 
   2   4  13       12.30       10.42      4.64 o 
   3   4  13        9.83       14.16      5.83 o 
  -3   5  13        3.54        3.33      4.05 o 
  -2   5  13       59.90       68.27      6.78 o 
  -1   5  13        0.63       -2.44      3.69 o 
   0   5  13       37.79       36.20      7.08 o 
   1   5  13       51.04       47.79      5.71 o 
   2   5  13        1.78        0.00      3.75 o 
   3   5  13       25.24       31.01      6.78 o 
  -3   6  13       11.29       13.09      4.82 o 
  -2   6  13      304.04      308.18     14.11 o 
  -1   6  13       46.43       46.07      5.89 o 
   0   6  13       70.47       71.28      4.74 o 
   1   6  13        5.58        9.94      4.23 o 
   2   6  13      106.03      112.19      9.28 o 
   3   6  13        0.38       -4.58      6.37 o 
  -3   7  13      113.62      112.25      9.94 o 
  -2   7  13        7.75        6.01      5.06 o 
  -1   7  13        0.07        3.57      3.33 o 
   0   7  13       78.63       73.65     14.46 o 
   1   7  13       35.19       23.81      5.42 o 
   2   7  13       29.84       22.79      5.06 o 
  -3   8  13        9.68        9.28      5.59 o 
  -2   8  13        3.40        0.00      4.64 o 
  -1   8  13       52.49       50.41      6.55 o 
   0   8  13       37.04       31.18      4.03 o 
   1   8  13       39.89       38.80      6.01 o 
   2   8  13        0.27       -2.92      4.34 o 
  -3   9  13       22.26       18.87      5.95 o 
  -2   9  13        5.06        8.39      4.40 o 
  -1   9  13       21.42       28.39      4.88 o 
   0   9  13        4.51        4.43      3.24 o 
   1   9  13       24.72       16.61      5.71 o 
   2   9  13        5.77        4.88      4.34 o 
  -2  10  13        4.02       -1.79      4.94 o 
  -1  10  13       13.31       17.86      3.87 o 
   0  10  13       15.00       11.11      3.63 o 
   1  10  13       30.81       33.57      7.50 o 
   2  10  13        8.26       13.57      4.34 o 
  -2  11  13       12.42       10.06      5.06 o 
  -1  11  13        1.40        2.32      4.82 o 
   0  11  13        0.02       -1.04      3.69 o 
   1  11  13        0.48        7.26      4.70 o 
  -1  12  13        3.42        1.85      4.70 o 
   0  12  13        5.81       13.25      4.91 o 
   1  12  13        7.98        7.80      5.71 o 
   0  13  13        0.91        2.43      3.20 o 
  -3   0  14        0.01        1.61      3.57 o 
  -2   0  14       50.27       39.22      5.77 o 
  -1   0  14       14.94       19.94      3.93 o 
   0   0  14       59.83       51.51      3.95 o 
   1   0  14     3462.35     3660.81     41.07 o 
   2   0  14       36.38       31.84      6.07 o 
   3   0  14        6.45        7.44      4.58 o 
  -3   1  14        0.01       -2.14      3.51 o 
  -2   1  14       16.58       21.90      3.93 o 
  -1   1  14      145.51      154.68      8.81 o 
   0   1  14       10.70       11.30      2.83 o 
   1   1  14      145.45      137.13      8.81 o 
   2   1  14       75.44       84.34      8.33 o 
   3   1  14        0.94       -5.65      5.65 o 
  -3   2  14       50.75       50.05      6.37 o 
  -2   2  14        3.61        6.19      3.63 o 
  -1   2  14       99.61       77.73      7.26 o 
   0   2  14     1125.62     1135.49     26.54 o 
   1   2  14       26.48       32.56      4.94 o 
   2   2  14      440.08      396.68     16.49 o 
   3   2  14       13.19       26.37      5.95 o 
  -3   3  14       28.57       30.12      5.54 o 
  -2   3  14      159.87      157.12      9.76 o 
  -1   3  14      146.46      125.34      7.86 o 
   0   3  14      417.64      393.49     10.16 o 
   1   3  14        3.80        5.18      2.80 o 
   2   3  14        4.21        1.01      4.76 o 
   3   3  14      122.04      129.09     11.72 o 
  -3   4  14        1.26        2.80      4.70 o 
  -2   4  14       92.24       99.27      8.57 o 
  -1   4  14      648.32      629.33     18.15 o 
   0   4  14       71.94       65.47      4.56 o 
   1   4  14        0.87       -3.39      3.39 o 
   2   4  14       22.16       10.53      5.95 o 
   3   4  14       82.75       77.79      9.82 o 
  -3   5  14       32.15       35.71      5.71 o 
  -2   5  14      102.07       99.93      8.51 o 
  -1   5  14      468.84      457.15     15.89 o 
   0   5  14       41.36       33.57      3.60 o 
   1   5  14        4.40        3.21      3.21 o 
   2   5  14       61.38       54.87      6.78 o 
  -3   6  14        5.37        3.57      5.65 o 
  -2   6  14      169.59      175.10     11.13 o 
  -1   6  14       28.70       27.14      4.82 o 
   0   6  14       21.44       17.05      4.02 o 
   1   6  14      173.89      172.78     10.24 o 
   2   6  14       17.13       20.30      4.34 o 
  -3   7  14        1.66       -3.69      5.24 o 
  -2   7  14      153.86      158.14     10.59 o 
  -1   7  14        1.64        7.14      3.39 o 
   0   7  14       25.36       22.35      3.58 o 
   1   7  14       16.05       17.20      4.76 o 
   2   7  14       13.27       14.11      5.18 o 
  -3   8  14      105.18      107.96     10.59 o 
  -2   8  14        8.30        7.20      3.87 o 
  -1   8  14       62.10       57.97      6.78 o 
   0   8  14      149.84      139.99      6.88 o 
   1   8  14       42.89       39.52      6.73 o 
   2   8  14      110.25      111.65     10.12 o 
  -2   9  14       40.34       35.71      6.43 o 
  -1   9  14        0.48        4.82      3.33 o 
   0   9  14       67.37       56.16      6.04 o 
   1   9  14        4.39        1.67      4.05 o 
   2   9  14        8.02       11.61      5.00 o 
  -2  10  14       13.26       16.72      4.94 o 
  -1  10  14       11.57       15.41      5.30 o 
   0  10  14       69.01       84.11      5.99 o 
   1  10  14       81.24       97.07      8.57 o 
  -2  11  14        8.97       20.35      4.58 o 
  -1  11  14      147.74      150.04     11.07 o 
   0  11  14       11.57       10.27      6.01 o 
   1  11  14        0.00       -4.46      4.64 o 
  -1  12  14       28.39       44.10      6.61 o 
   0  12  14        4.18       10.31      3.47 o 
  -3   1  15       50.01       47.67      7.02 o 
  -2   1  15       18.99       19.64      5.12 o 
  -1   1  15      108.22      105.94      8.09 o 
   0   1  15       84.86       92.23      5.59 o 
   1   1  15        3.46        1.37      4.46 o 
   2   1  15      165.49      159.86     10.83 o 
   3   1  15        0.26       -1.96      4.94 o 
  -3   2  15        3.68        5.65      3.33 o 
  -2   2  15       58.81       51.12      6.55 o 
  -1   2  15       89.32      100.64      7.86 o 
   0   2  15       25.40       26.00      6.67 o 
   1   2  15       35.89       41.96      6.07 o 
   2   2  15       81.03       81.84      8.39 o 
  -3   3  15        1.22       -4.46      4.46 o 
  -2   3  15       96.98      116.36      8.69 o 
  -1   3  15      213.23      217.12     10.65 o 
   0   3  15      115.07      118.88      5.98 o 
   1   3  15       55.53       48.45      6.31 o 
   2   3  15       91.85       98.02      8.57 o 
  -3   4  15        0.05       -4.17      4.17 o 
  -2   4  15       57.40       63.98      7.26 o 
  -1   4  15       35.30       30.77      5.59 o 
   0   4  15       14.56       10.29      2.86 o 
   1   4  15       38.15       41.66      5.42 o 
   2   4  15        1.44        0.00      3.87 o 
  -3   5  15        7.24        6.67      4.17 o 
  -2   5  15      170.64      167.06     11.13 o 
  -1   5  15       49.18       49.52      6.19 o 
   0   5  15        5.24        4.87      2.65 o 
   1   5  15        1.06        4.94      3.33 o 
   2   5  15       10.96        8.09      5.18 o 
  -3   6  15       19.14       12.50      6.01 o 
  -2   6  15        1.13        1.07      3.99 o 
  -1   6  15       15.75        9.17      5.06 o 
   0   6  15      141.80      129.07      7.35 o 
   1   6  15        3.19        2.56      3.33 o 
   2   6  15       19.15       26.25      5.12 o 
  -3   7  15      144.01      149.51     11.13 o 
  -2   7  15        0.31        0.54      4.11 o 
  -1   7  15        0.22       -2.56      3.57 o 
   0   7  15        2.12        5.48      2.47 o 
   1   7  15       34.69       25.89      5.59 o 
   2   7  15        3.60        2.50      4.46 o 
  -2   8  15       19.51        9.94      5.54 o 
  -1   8  15       11.67       15.00      3.87 o 
   0   8  15        0.28        1.55      2.38 o 
   1   8  15       37.14       35.11      5.59 o 
   2   8  15        1.47        7.08      3.81 o 
  -2   9  15        6.27        6.78      4.70 o 
  -1   9  15        8.29       10.18      4.82 o 
   0   9  15       16.63       18.17      3.41 o 
   1   9  15        4.71        5.95      4.29 o 
  -2  10  15        0.01        2.62      4.40 o 
  -1  10  15        0.50        5.42      4.52 o 
   0  10  15        0.86        3.26      2.60 o 
   1  10  15        0.02        1.25      3.87 o 
  -1  11  15       12.35       12.74      5.24 o 
   0  11  15        7.91       11.56      3.51 o 
  -3   0  16      126.48      110.70      9.94 o 
  -2   0  16       41.03       33.87      5.77 o 
  -1   0  16       48.29       59.28      6.67 o 
   0   0  16       24.26       28.68      3.65 o 
   1   0  16      237.23      272.65     13.51 o 
   2   0  16      111.00      126.95     10.24 o 
  -3   1  16       16.57        8.27      6.01 o 
  -2   1  16      106.25       87.49      8.69 o 
  -1   1  16       73.73       82.55      7.14 o 
   0   1  16      712.32      772.18     19.91 o 
   1   1  16      102.25      113.26      8.99 o 
   2   1  16       13.40       20.47      5.42 o 
  -3   2  16       14.61       13.09      5.77 o 
  -2   2  16       19.38       20.71      4.58 o 
  -1   2  16        0.09       -1.37      3.45 o 
   0   2  16      106.24      122.78      8.33 o 
   1   2  16       82.19      103.74      8.45 o 
   2   2  16       34.45       36.72      7.38 o 
  -3   3  16       55.37       61.12      7.98 o 
  -2   3  16       24.66       22.14      4.76 o 
  -1   3  16      831.79      810.14     21.78 o 
   0   3  16       68.20       75.04      5.13 o 
   1   3  16       11.05        7.02      4.94 o 
   2   3  16       69.12       84.51      9.28 o 
  -3   4  16        7.76       15.47      4.82 o 
  -2   4  16        0.55        1.07      3.93 o 
  -1   4  16        1.36        2.86      4.23 o 
   0   4  16       43.20       42.70      4.02 o 
   1   4  16        0.75        2.56      3.51 o 
   2   4  16        0.89        8.33      3.69 o 
  -3   5  16       13.22       12.02      6.07 o 
  -2   5  16      359.98      358.53     16.07 o 
  -1   5  16       81.24       88.74      8.15 o 
   0   5  16       69.37       62.88      4.88 o 
   1   5  16        0.93       -4.76      4.76 o 
   2   5  16        3.20        6.13      4.64 o 
  -3   6  16        2.24       -4.58      5.54 o 
  -2   6  16       70.66       65.41      9.11 o 
  -1   6  16       16.41       19.10      4.76 o 
   0   6  16      108.40       99.03      7.65 o 
   1   6  16        7.10        8.27      4.58 o 
   2   6  16       25.98       16.43      6.61 o 
  -2   7  16       35.89       38.21      6.43 o 
  -1   7  16       10.35        3.75      4.64 o 
   0   7  16        2.28        1.13      4.82 o 
   1   7  16       30.24       35.59      6.19 o 
   2   7  16        6.66       11.13      4.17 o 
  -2   8  16        0.04        1.85      4.11 o 
  -1   8  16        0.03       -1.13      3.87 o 
   0   8  16       15.58       21.44      3.93 o 
   1   8  16      160.97      139.98     11.19 o 
  -2   9  16        0.01        5.18      3.63 o 
  -1   9  16       23.01       19.70      6.49 o 
   0   9  16        0.07        0.03      2.70 o 
   1   9  16       14.93       11.37      4.11 o 
  -1  10  16       32.99       41.07      8.33 o 
   0  10  16       18.17       25.90      3.58 o 
  -3   1  17       68.51       75.35      8.39 o 
  -2   1  17       11.63       11.19      5.12 o 
  -1   1  17        1.20        2.44      2.86 o 
   0   1  17       34.06       37.34      8.21 o 
   1   1  17       47.57       49.22      7.20 o 
   2   1  17        9.69       10.30      5.89 o 
  -3   2  17        7.79        8.81      4.46 o 
  -2   2  17       19.87        4.82      4.46 o 
  -1   2  17       26.58       29.04      6.01 o 
   0   2  17       30.49       27.75      4.10 o 
   1   2  17       72.38       66.66      8.21 o 
   2   2  17       19.58        9.76      6.31 o 
  -3   3  17        0.05        5.12      4.52 o 
  -2   3  17       26.56       21.37      5.48 o 
  -1   3  17        7.19       13.03      4.46 o 
   0   3  17        7.55        0.51      3.30 o 
   1   3  17        0.76        8.63      3.87 o 
   2   3  17        0.51       -3.69      4.82 o 
  -3   4  17       35.45       35.77      6.96 o 
  -2   4  17       36.43       38.15      5.89 o 
  -1   4  17        8.66        7.74      5.12 o 
   0   4  17       21.80       18.66      3.28 o 
   1   4  17       21.61       22.56      4.82 o 
   2   4  17        1.31       10.77      3.75 o 
  -2   5  17        4.78        1.13      4.76 o 
  -1   5  17       55.55       37.14      6.84 o 
   0   5  17       18.52       17.07      3.69 o 
   1   5  17       10.00        8.51      4.29 o 
   2   5  17        0.30        2.62      4.70 o 
  -2   6  17        0.78       -5.54      5.54 o 
  -1   6  17        5.80        6.61      4.46 o 
   0   6  17        3.32       -1.36      3.06 o 
   1   6  17       10.12       19.94      4.23 o 
  -2   7  17       18.08        6.19      6.90 o 
  -1   7  17       21.71       20.71      5.30 o 
   0   7  17        0.45       -3.03      3.03 o 
   1   7  17       19.23        9.17      5.89 o 
  -2   8  17       65.26       67.97      9.17 o 
  -1   8  17        0.03       -4.94      4.94 o 
   0   8  17       11.45        9.85      5.09 o 
   1   8  17        4.22        8.93      4.52 o 
  -1   9  17       63.31       56.24      7.56 o 
   0   9  17        7.57        9.61      3.64 o 
  -3   0  18      110.87       99.51     10.77 o 
  -2   0  18       72.40       68.68      7.92 o 
  -1   0  18        2.43        7.32      3.45 o 
   0   0  18       23.34       24.72      3.51 o 
   1   0  18      129.44      151.89     11.25 o 
   2   0  18        2.46        3.21      3.81 o 
  -3   1  18        2.84       10.47      5.00 o 
  -2   1  18       26.80       28.45      5.95 o 
  -1   1  18       13.81       23.57      4.88 o 
   0   1  18        0.79        1.58      2.84 o 
   1   1  18       28.14       32.08      6.25 o 
   2   1  18        1.39        1.31      5.54 o 
  -2   2  18       59.68       67.25      7.38 o 
  -1   2  18        5.39        1.61      4.23 o 
   0   2  18       67.08       61.56      5.57 o 
   1   2  18        5.40        5.12      4.94 o 
   2   2  18       23.45       24.04      6.96 o 
  -2   3  18      139.73      133.73     10.83 o 
  -1   3  18       42.12       43.63      6.67 o 
   0   3  18      109.82      114.08      7.11 o 
   1   3  18       21.87       18.45      5.36 o 
   2   3  18        2.64        9.23      3.75 o 
  -2   4  18       10.54       19.70      4.76 o 
  -1   4  18        3.02        2.74      3.75 o 
   0   4  18       15.09       17.18      3.57 o 
   1   4  18        7.41       17.08      5.18 o 
  -2   5  18        0.21       -4.29      4.46 o 
  -1   5  18      279.18      276.99     14.64 o 
   0   5  18       52.80       67.44      5.25 o 
   1   5  18       19.98       33.33      5.95 o 
  -2   6  18       47.56       55.65      7.20 o 
  -1   6  18        4.41       -1.19      4.46 o 
   0   6  18       18.36       19.63      4.14 o 
   1   6  18        5.73        6.90      4.29 o 
  -2   7  18       21.63       22.32      6.73 o 
  -1   7  18        0.12        3.04      3.27 o 
   0   7  18       74.32       97.47      9.70 o 
   1   7  18        0.01       -1.31      3.75 o 
  -1   8  18        2.11       -3.81      4.70 o 
   0   8  18        0.31        7.36      2.90 o 
  -2   1  19        3.35        4.23      4.23 o 
  -1   1  19       29.29       36.01      6.13 o 
   0   1  19       45.51       55.84      5.36 o 
   1   1  19       37.28       41.60      7.14 o 
  -2   2  19        4.49       -1.85      5.89 o 
  -1   2  19       84.06       73.86      7.86 o 
   0   2  19        1.12        5.43      2.68 o 
   1   2  19        1.54        4.88      4.58 o 
  -2   3  19        9.96       14.28      4.76 o 
  -1   3  19        1.17        6.90      4.46 o 
   0   3  19        3.84        8.07      2.97 o 
   1   3  19       14.76       21.60      6.37 o 
  -2   4  19       18.34       23.45      6.07 o 
  -1   4  19       10.97       12.38      5.71 o 
   0   4  19       29.95       30.79      4.26 o 
   1   4  19       29.18       32.14      6.96 o 
  -2   5  19        2.06        9.11      4.29 o 
  -1   5  19        0.02        1.85      3.15 o 
   0   5  19        0.83        6.68      3.28 o 
   1   5  19        3.02        2.56      4.64 o 
  -1   6  19        0.59        8.75      3.87 o 
   0   6  19        1.24        4.37      2.74 o 
  -1   7  19        6.34        9.76      4.88 o 
   0   7  19        6.45        4.14     10.03 o 
  -2   0  20       27.93       27.73      7.44 o 
  -1   0  20       12.52       20.47      5.42 o 
   0   0  20        4.73       -2.77      6.04 o 
   1   0  20       14.46       22.56      6.25 o 
  -2   1  20       32.20       42.67      6.90 o 
  -1   1  20        0.38       -4.23      4.64 o 
   0   1  20        0.11        1.01      3.13 o 
   1   1  20       25.41       16.13      6.73 o 
  -2   2  20       13.46       20.83      5.59 o 
  -1   2  20       10.03       19.46      4.82 o 
   0   2  20       13.94       10.03      4.12 o 
   1   2  20        3.00        5.83      4.94 o 
  -1   3  20       34.60       29.64      6.43 o 
   0   3  20        8.14       13.28      4.61 o 
   1   3  20       12.02       15.83      7.38 o 
  -1   4  20        7.37        3.15      5.71 o 
   0   4  20        4.75        5.13      2.96 o 
  -1   5  20       24.75       25.89      6.25 o 
   0   5  20       44.55       53.93      5.69 o 
  -1   1  21       14.99       13.57      6.25 o 
   0   1  21       32.24       39.97      5.53 o 
  -1   2  21       71.62       89.22      9.40 o 
   0   2  21        1.98        3.94      3.30 o 
  -1   3  21        0.01        4.64      4.88 o 
                                                 
